# Supplementary material for: Vacancy-Induced Magnetism in Fluorographene: The Effect of Midgap State
Source: Molecules. 2021 Nov 3;26(21):6666. doi: 10.3390/molecules26216666 (PMC8587424; doi:10.3390/molecules26216666)
Supplement: Supplementary file 1 [file molecules-26-06666-s001.zip]

Archive with 1 entries (1 files):
- molecules-1403938-supplementary.pdf
